# Supplementary material for: Inhibition of osimertinib-resistant epidermal growth factor receptor EGFR-T790M/C797S
Source: Chem Sci. 2019 Oct 4;10(46):10789–801. doi: 10.1039/c9sc03445e (PMC6886544; doi:10.1039/c9sc03445e)
Supplement: Supplementary file 2 [file SC-010-C9SC03445E-s002.cif]

# Electronic Supplementary Material (ESI) for Chemical Science.
# This journal is © The Royal Society of Chemistry 2019

####################################################################### 
# 
# This file contains crystal structure data downloaded from the 
# Cambridge Structural Database (CSD) hosted by the Cambridge 
# Crystallographic Data Centre (CCDC).
# 
# Full information about CCDC data access policies and citation 
# guidelines are available at http://www.ccdc.cam.ac.uk/access/V1 
# 
# Audit and citation data items may have been added by the CCDC. 
# Please retain this information to preserve the provenance of 
# this file and to allow appropriate attribution of the data. 
# 
#######################################################################

data_mo_b0012_0m
_audit_block_doi                 10.5517/ccdc.csd.cc2100mq
_database_code_depnum_ccdc_archive 'CCDC 1876852'
loop_
_citation_id
_citation_doi
_citation_year
1 10.1039/C9SC03445E 2019
loop_
_audit_author_name
_audit_author_address
'Christopher Golz'
;Faculty of Chemistry and Chemical Biology, TU Dortmund University
Germany
;
_audit_update_record             
;
2018-11-02 deposited with the CCDC.	2019-10-16 downloaded from the CCDC.
;
_audit_creation_date             2017-08-23
_audit_creation_method           
;
Olex2 1.2
(compiled 2017.08.10 svn.r3458 for OlexSys, GUI svn.r5381)
;
_shelx_SHELXL_version_number     2016/6
_chemical_name_common            ?
_chemical_name_systematic        28a
_chemical_formula_moiety         'C34 H44 N6 O3 Si'
_chemical_formula_sum            'C34 H44 N6 O3 Si'
_chemical_formula_weight         612.84
_chemical_melting_point          ?
loop_
_atom_type_symbol
_atom_type_description
_atom_type_scat_dispersion_real
_atom_type_scat_dispersion_imag
_atom_type_scat_source
C C 0.0033 0.0016 'International Tables Vol C Tables 4.2.6.8 and 6.1.1.4'
H H 0.0000 0.0000 'International Tables Vol C Tables 4.2.6.8 and 6.1.1.4'
N N 0.0061 0.0033 'International Tables Vol C Tables 4.2.6.8 and 6.1.1.4'
O O 0.0106 0.0060 'International Tables Vol C Tables 4.2.6.8 and 6.1.1.4'
Si Si 0.0817 0.0704 'International Tables Vol C Tables 4.2.6.8 and 6.1.1.4'

_shelx_space_group_comment       
;
The symmetry employed for this shelxl refinement is uniquely defined
by the following loop, which should always be used as a source of
symmetry information in preference to the above space-group names.
They are only intended as comments.
;
_space_group_crystal_system      triclinic
_space_group_IT_number           2
_space_group_name_H-M_alt        'P -1'
_space_group_name_Hall           '-P 1'
loop_
_space_group_symop_operation_xyz
'x, y, z'
'-x, -y, -z'

_cell_length_a                   10.380(2)
_cell_length_b                   12.351(3)
_cell_length_c                   13.352(3)
_cell_angle_alpha                98.84(3)
_cell_angle_beta                 91.06(3)
_cell_angle_gamma                106.73(3)
_cell_volume                     1616.3(6)
_cell_formula_units_Z            2
_cell_measurement_reflns_used    9968
_cell_measurement_temperature    100
_cell_measurement_theta_max      28.60
_cell_measurement_theta_min      2.27
_shelx_estimated_absorpt_T_max   0.994
_shelx_estimated_absorpt_T_min   0.975
_exptl_absorpt_coefficient_mu    0.117
_exptl_absorpt_correction_T_max  1.0000
_exptl_absorpt_correction_T_min  0.8377
_exptl_absorpt_correction_type   numerical
_exptl_absorpt_process_details   
'SADABS-2016/2 (Bruker,2016/2) was used for absorption correction. wR2(int) was 0.1226 before and 0.0836 after correction. The Ratio of minimum to maximum transmission is 0.8377. The \l/2 correction factor is Not present.'
_exptl_absorpt_special_details   ?
_exptl_crystal_colour            colourless
_exptl_crystal_colour_primary    colourless
_exptl_crystal_density_diffrn    1.259
_exptl_crystal_density_meas      ?
_exptl_crystal_density_method    ?
_exptl_crystal_description       plate
_exptl_crystal_F_000             656
_exptl_crystal_size_max          0.219
_exptl_crystal_size_mid          0.176
_exptl_crystal_size_min          0.05
_exptl_transmission_factor_max   ?
_exptl_transmission_factor_min   ?
_diffrn_reflns_av_R_equivalents  0.0863
_diffrn_reflns_av_unetI/netI     0.0587
_diffrn_reflns_Laue_measured_fraction_full 0.999
_diffrn_reflns_Laue_measured_fraction_max 0.992
_diffrn_reflns_limit_h_max       14
_diffrn_reflns_limit_h_min       -14
_diffrn_reflns_limit_k_max       16
_diffrn_reflns_limit_k_min       -16
_diffrn_reflns_limit_l_max       18
_diffrn_reflns_limit_l_min       -18
_diffrn_reflns_number            71228
_diffrn_reflns_point_group_measured_fraction_full 0.999
_diffrn_reflns_point_group_measured_fraction_max 0.992
_diffrn_reflns_theta_full        25.242
_diffrn_reflns_theta_max         28.834
_diffrn_reflns_theta_min         2.518
_diffrn_ambient_temperature      100.03
_diffrn_detector_area_resol_mean ?
_diffrn_measured_fraction_theta_full 0.999
_diffrn_measured_fraction_theta_max 0.992
_diffrn_measurement_device_type  'Bruker APEX-II CCD'
_diffrn_measurement_method       '\f and \w scans'
_diffrn_radiation_type           MoK\a
_diffrn_radiation_wavelength     0.71073
_diffrn_source                   ?
_diffrn_standards_number         0
_reflns_Friedel_coverage         0.000
_reflns_Friedel_fraction_full    .
_reflns_Friedel_fraction_max     .
_reflns_number_gt                5794
_reflns_number_total             8384
_reflns_special_details          
;
 Reflections were merged by SHELXL according to the crystal
 class for the calculation of statistics and refinement.
 
 _reflns_Friedel_fraction is defined as the number of unique
 Friedel pairs measured divided by the number that would be
 possible theoretically, ignoring centric projections and
 systematic absences.
;
_reflns_threshold_expression     'I > 2\s(I)'
_computing_cell_refinement       'SAINT V8.38A (?, 2016)'
_computing_data_collection       ?
_computing_data_reduction        'SAINT V8.38A (?, 2016)'
_computing_molecular_graphics    'Olex2 (Dolomanov et al., 2009)'
_computing_publication_material  'Olex2 (Dolomanov et al., 2009)'
_computing_structure_refinement  'XL (Sheldrick, 2008)'
_computing_structure_solution    'XT (Sheldrick, 2015)'
_refine_diff_density_max         0.951
_refine_diff_density_min         -0.547
_refine_diff_density_rms         0.074
_refine_ls_extinction_coef       .
_refine_ls_extinction_method     none
_refine_ls_goodness_of_fit_ref   1.028
_refine_ls_hydrogen_treatment    mixed
_refine_ls_matrix_type           full
_refine_ls_number_parameters     460
_refine_ls_number_reflns         8384
_refine_ls_number_restraints     0
_refine_ls_R_factor_all          0.1070
_refine_ls_R_factor_gt           0.0636
_refine_ls_restrained_S_all      1.028
_refine_ls_shift/su_max          0.000
_refine_ls_shift/su_mean         0.000
_refine_ls_structure_factor_coef Fsqd
_refine_ls_weighting_details     
'w=1/[\s^2^(Fo^2^)+(0.0633P)^2^+2.1405P] where P=(Fo^2^+2Fc^2^)/3'
_refine_ls_weighting_scheme      calc
_refine_ls_wR_factor_gt          0.1444
_refine_ls_wR_factor_ref         0.1678
_refine_special_details          ?
_olex2_refinement_description    
;
1. Fixed Uiso
 At 1.2 times of:
  All C(H) groups, All C(H,H) groups
 At 1.5 times of:
  All C(H,H,H) groups
2. Others
 Sof(N5B)=Sof(C30B)=Sof(H30C)=Sof(H30D)=Sof(C31B)=Sof(H31C)=Sof(H31D)=
 Sof(C32B)=Sof(H32C)=Sof(H32D)=Sof(C33B)=Sof(H33C)=Sof(H33D)=1-FVAR(1)
 Sof(N5A)=Sof(C30A)=Sof(H30A)=Sof(H30B)=Sof(C31A)=Sof(H31A)=Sof(H31B)=
 Sof(C32A)=Sof(H32A)=Sof(H32B)=Sof(C33A)=Sof(H33A)=Sof(H33B)=FVAR(1)
3.a Secondary CH2 refined with riding coordinates:
 C4(H4A,H4B), C5(H5A,H5B), C6(H6A,H6B), C9(H9A,H9B), C30A(H30A,H30B),
 C30B(H30C,H30D), C31A(H31A,H31B), C31B(H31C,H31D), C32A(H32A,H32B), C32B(H32C,
 H32D), C33A(H33A,H33B), C33B(H33C,H33D)
3.b Aromatic/amide H refined with riding coordinates:
 C8(H8), C15(H15), C18(H18), C20(H20), C21(H21), C22(H22), C25(H25), C26(H26),
 C28(H28), C29(H29)
3.c Idealised Me refined as rotating group:
 C1(H1A,H1B,H1C), C2(H2A,H2B,H2C), C3(H3A,H3B,H3C), C10(H10A,H10B,H10C),
 C34(H34A,H34B,H34C)
;
_atom_sites_solution_hydrogens   mixed
_atom_sites_solution_primary     dual
_atom_sites_solution_secondary   ?
loop_
_atom_site_label
_atom_site_type_symbol
_atom_site_fract_x
_atom_site_fract_y
_atom_site_fract_z
_atom_site_U_iso_or_equiv
_atom_site_adp_type
_atom_site_occupancy
_atom_site_site_symmetry_order
_atom_site_calc_flag
_atom_site_refinement_flags_posn
_atom_site_refinement_flags_adp
_atom_site_refinement_flags_occupancy
_atom_site_disorder_assembly
_atom_site_disorder_group
Si1 Si 1.19250(7) 0.69502(6) 0.12928(5) 0.02245(16) Uani 1 1 d . . . . .
O1 O 0.88221(16) 0.49694(14) 0.27014(12) 0.0238(4) Uani 1 1 d . . . . .
O2 O 0.75912(16) 0.91363(14) 0.61447(13) 0.0230(4) Uani 1 1 d . . . . .
O3 O 0.67683(16) 1.03539(14) 0.30368(13) 0.0244(4) Uani 1 1 d . . . . .
N1 N 0.78660(18) 0.58314(15) 0.41124(14) 0.0189(4) Uani 1 1 d . . . . .
N2 N 0.97807(19) 0.68918(16) 0.52737(15) 0.0216(4) Uani 1 1 d . . . . .
N3 N 0.94818(18) 0.85701(16) 0.62443(14) 0.0193(4) Uani 1 1 d . . . . .
N4 N 0.46411(19) 0.99543(16) 0.35991(15) 0.0190(4) Uani 1 1 d . . . . .
N5A N 0.2635(4) 0.3201(3) 0.0732(3) 0.0294(7) Uani 0.835(6) 1 d . . P A 1
N5B N 0.305(2) 0.2914(16) 0.0846(13) 0.031(4) Uani 0.165(6) 1 d . . P A 2
N6 N 0.2087(3) 0.0900(2) -0.03438(19) 0.0434(6) Uani 1 1 d . . . . .
C1 C 1.1724(3) 0.8376(2) 0.18005(19) 0.0287(5) Uani 1 1 d . . . . .
H1A H 1.162610 0.843770 0.253393 0.043 Uiso 1 1 calc GR . . . .
H1B H 1.092035 0.846284 0.146540 0.043 Uiso 1 1 calc GR . . . .
H1C H 1.252083 0.898006 0.166991 0.043 Uiso 1 1 calc GR . . . .
C2 C 1.3467(3) 0.6752(2) 0.1861(2) 0.0290(5) Uani 1 1 d . . . . .
H2A H 1.424202 0.741082 0.180416 0.044 Uiso 1 1 calc GR . . . .
H2B H 1.361894 0.605040 0.150095 0.044 Uiso 1 1 calc GR . . . .
H2C H 1.335404 0.668900 0.257924 0.044 Uiso 1 1 calc GR . . . .
C3 C 1.2070(3) 0.6834(2) -0.01026(19) 0.0304(6) Uani 1 1 d . . . . .
H3A H 1.286855 0.743013 -0.024318 0.046 Uiso 1 1 calc GR . . . .
H3B H 1.126325 0.693446 -0.042127 0.046 Uiso 1 1 calc GR . . . .
H3C H 1.215537 0.607771 -0.037903 0.046 Uiso 1 1 calc GR . . . .
C4 C 1.0393(2) 0.5815(2) 0.15509(19) 0.0274(5) Uani 1 1 d . . . . .
H4A H 0.961003 0.587410 0.115108 0.033 Uiso 1 1 calc R . . . .
H4B H 1.051721 0.505709 0.130030 0.033 Uiso 1 1 calc R . . . .
C5 C 1.0053(2) 0.5854(2) 0.26556(19) 0.0270(5) Uani 1 1 d . . . . .
H5A H 1.078823 0.573213 0.306482 0.032 Uiso 1 1 calc R . . . .
H5B H 0.994539 0.661218 0.293199 0.032 Uiso 1 1 calc R . . . .
C6 C 0.8392(2) 0.48972(19) 0.36853(18) 0.0215(5) Uani 1 1 d . . . . .
H6A H 0.915970 0.489663 0.413594 0.026 Uiso 1 1 calc R . . . .
H6B H 0.768130 0.416022 0.366993 0.026 Uiso 1 1 calc R . . . .
C7 C 0.8520(2) 0.67238(19) 0.48525(17) 0.0190(4) Uani 1 1 d . . . . .
C8 C 1.0192(2) 0.7817(2) 0.59471(18) 0.0214(5) Uani 1 1 d . . . . .
H8 H 1.107119 0.798526 0.626242 0.026 Uiso 1 1 calc R . . . .
C9 C 1.0123(2) 0.9617(2) 0.69785(18) 0.0222(5) Uani 1 1 d . . . . .
H9A H 1.087247 0.950013 0.737566 0.027 Uiso 1 1 calc R . . . .
H9B H 0.945640 0.977329 0.745719 0.027 Uiso 1 1 calc R . . . .
C10 C 1.0662(2) 1.0638(2) 0.6445(2) 0.0274(5) Uani 1 1 d . . . . .
H10A H 1.128883 1.046941 0.594711 0.041 Uiso 1 1 calc GR . . . .
H10B H 1.113463 1.131028 0.694603 0.041 Uiso 1 1 calc GR . . . .
H10C H 0.991117 1.079351 0.609765 0.041 Uiso 1 1 calc GR . . . .
C11 C 0.8173(2) 0.84195(19) 0.58371(17) 0.0187(4) Uani 1 1 d . . . . .
C12 C 0.7691(2) 0.74242(18) 0.50895(17) 0.0171(4) Uani 1 1 d . . . . .
C13 C 0.6472(2) 0.69221(18) 0.44585(17) 0.0180(4) Uani 1 1 d . . . . .
C14 C 0.5338(2) 0.74230(19) 0.44131(17) 0.0178(4) Uani 1 1 d . . . . .
C15 C 0.5548(2) 0.84407(18) 0.40298(17) 0.0173(4) Uani 1 1 d . . . . .
H15 H 0.639972 0.879324 0.379289 0.021 Uiso 1 1 calc R . . . .
C16 C 0.4512(2) 0.89438(18) 0.39925(16) 0.0164(4) Uani 1 1 d . . . . .
C17 C 0.5699(2) 1.05786(19) 0.31530(17) 0.0195(4) Uani 1 1 d . . . . .
C18 C 0.5434(2) 1.1574(2) 0.27867(18) 0.0237(5) Uani 1 1 d . . . . .
H18 H 0.460134 1.173020 0.291148 0.028 Uiso 1 1 calc R . . . .
C19 C 0.6327(3) 1.2245(2) 0.22927(19) 0.0286(5) Uani 1 1 d . . . . .
H19A H 0.715(3) 1.212(2) 0.2187(19) 0.020(6) Uiso 1 1 d . . . . .
H19B H 0.612(3) 1.287(3) 0.204(2) 0.034(8) Uiso 1 1 d . . . . .
C20 C 0.3269(2) 0.84239(19) 0.43471(17) 0.0187(4) Uani 1 1 d . . . . .
H20 H 0.256318 0.877058 0.433439 0.022 Uiso 1 1 calc R . . . .
C21 C 0.3058(2) 0.74086(19) 0.47164(17) 0.0200(5) Uani 1 1 d . . . . .
H21 H 0.220227 0.705082 0.494439 0.024 Uiso 1 1 calc R . . . .
C22 C 0.4089(2) 0.69067(19) 0.47567(17) 0.0198(5) Uani 1 1 d . . . . .
H22 H 0.394249 0.621115 0.501867 0.024 Uiso 1 1 calc R . . . .
C23 C 0.6597(2) 0.59450(18) 0.38691(17) 0.0186(4) Uani 1 1 d . . . . .
C24 C 0.5641(2) 0.51454(18) 0.30709(17) 0.0192(4) Uani 1 1 d . . . . .
C25 C 0.4370(2) 0.4496(2) 0.32886(19) 0.0241(5) Uani 1 1 d . . . . .
H25 H 0.414830 0.452258 0.397737 0.029 Uiso 1 1 calc R . . . .
C26 C 0.3422(3) 0.3817(2) 0.2538(2) 0.0295(6) Uani 1 1 d . . . . .
H26 H 0.257167 0.338659 0.272536 0.035 Uiso 1 1 calc R . . . .
C27 C 0.3683(3) 0.3745(2) 0.1508(2) 0.0296(6) Uani 1 1 d . . . . .
C28 C 0.4991(3) 0.4353(2) 0.12966(19) 0.0259(5) Uani 1 1 d . . . . .
H28 H 0.523479 0.429348 0.061243 0.031 Uiso 1 1 calc R . . . .
C29 C 0.5932(2) 0.50326(19) 0.20514(18) 0.0218(5) Uani 1 1 d . . . . .
H29 H 0.679994 0.543403 0.187160 0.026 Uiso 1 1 calc R . . . .
C30A C 0.1479(3) 0.2273(3) 0.0922(3) 0.0317(8) Uani 0.835(6) 1 d . . P A 1
H30A H 0.068954 0.224507 0.048063 0.038 Uiso 0.835(6) 1 calc R . P A 1
H30B H 0.125426 0.242381 0.163780 0.038 Uiso 0.835(6) 1 calc R . P A 1
C30B C 0.204(2) 0.1902(17) 0.1124(14) 0.036(5) Uani 0.165(6) 1 d . . P A 2
H30C H 0.158696 0.215143 0.172383 0.043 Uiso 0.165(6) 1 calc R . P A 2
H30D H 0.250801 0.135986 0.131258 0.043 Uiso 0.165(6) 1 calc R . P A 2
C31A C 0.1770(3) 0.1136(3) 0.0718(2) 0.0298(8) Uani 0.835(6) 1 d . . P A 1
H31A H 0.254177 0.115142 0.117277 0.036 Uiso 0.835(6) 1 calc R . P A 1
H31B H 0.097561 0.052021 0.085640 0.036 Uiso 0.835(6) 1 calc R . P A 1
C31B C 0.0967(18) 0.1280(15) 0.0236(15) 0.041(5) Uani 0.165(6) 1 d . . P A 2
H31C H 0.023488 0.063714 0.041272 0.050 Uiso 0.165(6) 1 calc R . P A 2
H31D H 0.059808 0.180191 -0.009490 0.050 Uiso 0.165(6) 1 calc R . P A 2
C32A C 0.2968(4) 0.2951(3) -0.0313(3) 0.0365(9) Uani 0.835(6) 1 d . . P A 1
H32A H 0.376254 0.356967 -0.044656 0.044 Uiso 0.835(6) 1 calc R . P A 1
H32B H 0.220310 0.293661 -0.077439 0.044 Uiso 0.835(6) 1 calc R . P A 1
C32B C 0.3568(19) 0.2594(16) -0.0153(12) 0.027(4) Uani 0.165(6) 1 d . . P A 2
H32C H 0.417149 0.211933 -0.006597 0.033 Uiso 0.165(6) 1 calc R . P A 2
H32D H 0.410968 0.330041 -0.038490 0.033 Uiso 0.165(6) 1 calc R . P A 2
C33A C 0.3269(3) 0.1821(3) -0.0537(3) 0.0331(9) Uani 0.835(6) 1 d . . P A 1
H33A H 0.348622 0.167742 -0.125456 0.040 Uiso 0.835(6) 1 calc R . P A 1
H33B H 0.405804 0.183968 -0.009931 0.040 Uiso 0.835(6) 1 calc R . P A 1
C33B C 0.247(2) 0.1943(15) -0.0959(13) 0.039(5) Uani 0.165(6) 1 d . . P A 2
H33C H 0.280775 0.175343 -0.163196 0.046 Uiso 0.165(6) 1 calc R . P A 2
H33D H 0.174503 0.230878 -0.101542 0.046 Uiso 0.165(6) 1 calc R . P A 2
C34 C 0.2395(4) -0.0163(3) -0.0530(3) 0.0499(8) Uani 1 1 d . . . . .
H34A H 0.315598 -0.012928 -0.006849 0.075 Uiso 1 1 calc GR . . . .
H34B H 0.263409 -0.030608 -0.123450 0.075 Uiso 1 1 calc GR . . . .
H34C H 0.160724 -0.078382 -0.041496 0.075 Uiso 1 1 calc GR . . . .
H4 H 0.398(3) 1.021(2) 0.369(2) 0.033(8) Uiso 1 1 d . . . . .

loop_
_atom_site_aniso_label
_atom_site_aniso_U_11
_atom_site_aniso_U_22
_atom_site_aniso_U_33
_atom_site_aniso_U_23
_atom_site_aniso_U_13
_atom_site_aniso_U_12
Si1 0.0226(3) 0.0232(3) 0.0233(3) 0.0058(3) 0.0047(3) 0.0083(3)
O1 0.0206(8) 0.0249(9) 0.0272(9) 0.0062(7) 0.0083(7) 0.0070(7)
O2 0.0201(8) 0.0240(8) 0.0304(9) 0.0058(7) 0.0045(7) 0.0141(7)
O3 0.0215(8) 0.0252(9) 0.0341(9) 0.0156(7) 0.0085(7) 0.0128(7)
N1 0.0172(9) 0.0188(9) 0.0256(10) 0.0095(8) 0.0056(7) 0.0097(7)
N2 0.0167(9) 0.0228(10) 0.0303(11) 0.0099(8) 0.0032(8) 0.0104(8)
N3 0.0153(9) 0.0229(10) 0.0235(10) 0.0081(8) 0.0047(7) 0.0092(7)
N4 0.0169(9) 0.0203(9) 0.0245(10) 0.0077(8) 0.0035(7) 0.0109(8)
N5A 0.0270(18) 0.0220(17) 0.0359(17) 0.0064(13) -0.0093(13) 0.0019(12)
N5B 0.039(11) 0.032(9) 0.027(8) 0.010(7) 0.006(7) 0.016(7)
N6 0.0572(16) 0.0281(12) 0.0417(14) 0.0076(10) 0.0230(12) 0.0053(11)
C1 0.0346(14) 0.0305(13) 0.0268(13) 0.0090(10) 0.0023(10) 0.0164(11)
C2 0.0264(12) 0.0311(13) 0.0336(14) 0.0088(11) 0.0067(10) 0.0128(10)
C3 0.0332(14) 0.0300(13) 0.0264(13) 0.0035(10) 0.0063(11) 0.0070(11)
C4 0.0263(12) 0.0287(13) 0.0273(13) 0.0038(10) 0.0046(10) 0.0085(10)
C5 0.0216(12) 0.0260(12) 0.0320(13) 0.0065(10) 0.0076(10) 0.0039(10)
C6 0.0207(11) 0.0187(11) 0.0304(12) 0.0090(9) 0.0078(9) 0.0113(9)
C7 0.0164(10) 0.0187(11) 0.0271(12) 0.0122(9) 0.0065(9) 0.0086(8)
C8 0.0163(10) 0.0256(12) 0.0273(12) 0.0099(10) 0.0043(9) 0.0112(9)
C9 0.0176(11) 0.0263(12) 0.0258(12) 0.0062(9) 0.0027(9) 0.0101(9)
C10 0.0246(12) 0.0236(12) 0.0349(14) 0.0083(10) 0.0048(10) 0.0065(10)
C11 0.0163(10) 0.0222(11) 0.0242(11) 0.0144(9) 0.0070(8) 0.0100(9)
C12 0.0150(10) 0.0175(10) 0.0242(11) 0.0122(9) 0.0065(8) 0.0085(8)
C13 0.0163(10) 0.0195(11) 0.0235(11) 0.0122(9) 0.0055(8) 0.0088(8)
C14 0.0152(10) 0.0209(11) 0.0208(11) 0.0072(9) 0.0016(8) 0.0088(8)
C15 0.0144(10) 0.0180(10) 0.0218(11) 0.0064(8) 0.0017(8) 0.0069(8)
C16 0.0165(10) 0.0168(10) 0.0176(10) 0.0050(8) -0.0007(8) 0.0067(8)
C17 0.0208(11) 0.0192(11) 0.0216(11) 0.0069(9) 0.0015(9) 0.0091(9)
C18 0.0285(12) 0.0226(11) 0.0269(12) 0.0101(9) 0.0043(10) 0.0149(10)
C19 0.0413(15) 0.0230(12) 0.0272(13) 0.0099(10) 0.0056(11) 0.0150(11)
C20 0.0155(10) 0.0245(11) 0.0209(11) 0.0055(9) 0.0007(8) 0.0125(9)
C21 0.0141(10) 0.0244(11) 0.0240(11) 0.0079(9) 0.0039(8) 0.0075(9)
C22 0.0184(11) 0.0221(11) 0.0236(11) 0.0103(9) 0.0048(9) 0.0096(9)
C23 0.0168(10) 0.0183(10) 0.0255(11) 0.0117(9) 0.0072(9) 0.0083(8)
C24 0.0196(11) 0.0170(10) 0.0251(11) 0.0090(9) 0.0027(9) 0.0090(9)
C25 0.0251(12) 0.0218(11) 0.0273(12) 0.0109(10) 0.0064(10) 0.0063(9)
C26 0.0279(13) 0.0215(12) 0.0362(14) 0.0124(10) 0.0041(11) -0.0010(10)
C27 0.0347(14) 0.0196(12) 0.0319(14) 0.0057(10) 0.0016(11) 0.0033(10)
C28 0.0328(13) 0.0222(12) 0.0257(12) 0.0082(10) 0.0033(10) 0.0103(10)
C29 0.0216(11) 0.0214(11) 0.0269(12) 0.0104(9) 0.0047(9) 0.0098(9)
C30A 0.0246(17) 0.0269(18) 0.0387(19) -0.0023(14) 0.0027(14) 0.0036(14)
C30B 0.047(12) 0.035(11) 0.029(9) 0.011(8) 0.014(8) 0.014(9)
C31A 0.0345(18) 0.0265(18) 0.0266(17) 0.0094(14) 0.0076(14) 0.0031(14)
C31B 0.034(10) 0.035(10) 0.054(12) 0.017(8) -0.007(8) 0.005(8)
C32A 0.042(2) 0.0309(18) 0.0320(18) 0.0184(15) -0.0115(15) -0.0032(16)
C32B 0.041(10) 0.024(9) 0.020(8) 0.013(7) 0.008(7) 0.010(8)
C33A 0.0289(18) 0.044(2) 0.0229(16) 0.0115(16) 0.0039(14) 0.0019(15)
C33B 0.049(11) 0.035(10) 0.025(9) -0.001(7) -0.002(8) 0.006(8)
C34 0.064(2) 0.0441(18) 0.0394(17) 0.0022(14) 0.0083(15) 0.0140(16)

_geom_special_details            
;
 All esds (except the esd in the dihedral angle between two l.s. planes)
 are estimated using the full covariance matrix.  The cell esds are taken
 into account individually in the estimation of esds in distances, angles
 and torsion angles; correlations between esds in cell parameters are only
 used when they are defined by crystal symmetry.  An approximate (isotropic)
 treatment of cell esds is used for estimating esds involving l.s. planes.
;
loop_
_geom_bond_atom_site_label_1
_geom_bond_atom_site_label_2
_geom_bond_distance
_geom_bond_site_symmetry_2
_geom_bond_publ_flag
Si1 C1 1.859(3) . ?
Si1 C2 1.853(3) . ?
Si1 C3 1.859(3) . ?
Si1 C4 1.871(3) . ?
O1 C5 1.432(3) . ?
O1 C6 1.403(3) . ?
O2 C11 1.234(3) . ?
O3 C17 1.226(3) . ?
N1 C6 1.458(3) . ?
N1 C7 1.364(3) . ?
N1 C23 1.401(3) . ?
N2 C7 1.361(3) . ?
N2 C8 1.298(3) . ?
N3 C8 1.363(3) . ?
N3 C9 1.472(3) . ?
N3 C11 1.405(3) . ?
N4 C16 1.400(3) . ?
N4 C17 1.354(3) . ?
N4 H4 0.84(3) . ?
N5A C27 1.425(4) . ?
N5A C30A 1.458(5) . ?
N5A C32A 1.452(5) . ?
N5B C27 1.257(18) . ?
N5B C30B 1.48(2) . ?
N5B C32B 1.49(2) . ?
N6 C31A 1.465(4) . ?
N6 C31B 1.55(2) . ?
N6 C33A 1.471(4) . ?
N6 C33B 1.591(18) . ?
N6 C34 1.426(4) . ?
C1 H1A 0.9800 . ?
C1 H1B 0.9800 . ?
C1 H1C 0.9800 . ?
C2 H2A 0.9800 . ?
C2 H2B 0.9800 . ?
C2 H2C 0.9800 . ?
C3 H3A 0.9800 . ?
C3 H3B 0.9800 . ?
C3 H3C 0.9800 . ?
C4 H4A 0.9900 . ?
C4 H4B 0.9900 . ?
C4 C5 1.520(3) . ?
C5 H5A 0.9900 . ?
C5 H5B 0.9900 . ?
C6 H6A 0.9900 . ?
C6 H6B 0.9900 . ?
C7 C12 1.393(3) . ?
C8 H8 0.9500 . ?
C9 H9A 0.9900 . ?
C9 H9B 0.9900 . ?
C9 C10 1.514(3) . ?
C10 H10A 0.9800 . ?
C10 H10B 0.9800 . ?
C10 H10C 0.9800 . ?
C11 C12 1.417(3) . ?
C12 C13 1.430(3) . ?
C13 C14 1.483(3) . ?
C13 C23 1.377(3) . ?
C14 C15 1.391(3) . ?
C14 C22 1.391(3) . ?
C15 H15 0.9500 . ?
C15 C16 1.392(3) . ?
C16 C20 1.393(3) . ?
C17 C18 1.484(3) . ?
C18 H18 0.9500 . ?
C18 C19 1.315(3) . ?
C19 H19A 0.92(3) . ?
C19 H19B 0.97(3) . ?
C20 H20 0.9500 . ?
C20 C21 1.378(3) . ?
C21 H21 0.9500 . ?
C21 C22 1.387(3) . ?
C22 H22 0.9500 . ?
C23 C24 1.473(3) . ?
C24 C25 1.395(3) . ?
C24 C29 1.394(3) . ?
C25 H25 0.9500 . ?
C25 C26 1.380(4) . ?
C26 H26 0.9500 . ?
C26 C27 1.401(4) . ?
C27 C28 1.408(4) . ?
C28 H28 0.9500 . ?
C28 C29 1.380(4) . ?
C29 H29 0.9500 . ?
C30A H30A 0.9900 . ?
C30A H30B 0.9900 . ?
C30A C31A 1.507(5) . ?
C30B H30C 0.9900 . ?
C30B H30D 0.9900 . ?
C30B C31B 1.56(3) . ?
C31A H31A 0.9900 . ?
C31A H31B 0.9900 . ?
C31B H31C 0.9900 . ?
C31B H31D 0.9900 . ?
C32A H32A 0.9900 . ?
C32A H32B 0.9900 . ?
C32A C33A 1.504(6) . ?
C32B H32C 0.9900 . ?
C32B H32D 0.9900 . ?
C32B C33B 1.50(3) . ?
C33A H33A 0.9900 . ?
C33A H33B 0.9900 . ?
C33B H33C 0.9900 . ?
C33B H33D 0.9900 . ?
C34 H34A 0.9800 . ?
C34 H34B 0.9800 . ?
C34 H34C 0.9800 . ?

loop_
_geom_angle_atom_site_label_1
_geom_angle_atom_site_label_2
_geom_angle_atom_site_label_3
_geom_angle
_geom_angle_site_symmetry_1
_geom_angle_site_symmetry_3
_geom_angle_publ_flag
C1 Si1 C3 108.94(12) . . ?
C1 Si1 C4 108.59(12) . . ?
C2 Si1 C1 111.70(13) . . ?
C2 Si1 C3 107.95(12) . . ?
C2 Si1 C4 110.56(12) . . ?
C3 Si1 C4 109.06(12) . . ?
C6 O1 C5 114.35(19) . . ?
C7 N1 C6 125.10(19) . . ?
C7 N1 C23 108.51(18) . . ?
C23 N1 C6 126.3(2) . . ?
C8 N2 C7 113.05(19) . . ?
C8 N3 C9 119.45(19) . . ?
C8 N3 C11 122.5(2) . . ?
C11 N3 C9 117.95(18) . . ?
C16 N4 H4 114(2) . . ?
C17 N4 C16 128.79(19) . . ?
C17 N4 H4 118(2) . . ?
C27 N5A C30A 120.3(3) . . ?
C27 N5A C32A 120.0(3) . . ?
C32A N5A C30A 108.6(3) . . ?
C27 N5B C30B 121.4(14) . . ?
C27 N5B C32B 124.0(15) . . ?
C30B N5B C32B 110.0(15) . . ?
C31A N6 C33A 109.0(3) . . ?
C31B N6 C33B 95.4(10) . . ?
C34 N6 C31A 109.7(2) . . ?
C34 N6 C31B 132.7(7) . . ?
C34 N6 C33A 108.9(3) . . ?
C34 N6 C33B 129.3(7) . . ?
Si1 C1 H1A 109.5 . . ?
Si1 C1 H1B 109.5 . . ?
Si1 C1 H1C 109.5 . . ?
H1A C1 H1B 109.5 . . ?
H1A C1 H1C 109.5 . . ?
H1B C1 H1C 109.5 . . ?
Si1 C2 H2A 109.5 . . ?
Si1 C2 H2B 109.5 . . ?
Si1 C2 H2C 109.5 . . ?
H2A C2 H2B 109.5 . . ?
H2A C2 H2C 109.5 . . ?
H2B C2 H2C 109.5 . . ?
Si1 C3 H3A 109.5 . . ?
Si1 C3 H3B 109.5 . . ?
Si1 C3 H3C 109.5 . . ?
H3A C3 H3B 109.5 . . ?
H3A C3 H3C 109.5 . . ?
H3B C3 H3C 109.5 . . ?
Si1 C4 H4A 108.3 . . ?
Si1 C4 H4B 108.3 . . ?
H4A C4 H4B 107.4 . . ?
C5 C4 Si1 115.89(18) . . ?
C5 C4 H4A 108.3 . . ?
C5 C4 H4B 108.3 . . ?
O1 C5 C4 108.1(2) . . ?
O1 C5 H5A 110.1 . . ?
O1 C5 H5B 110.1 . . ?
C4 C5 H5A 110.1 . . ?
C4 C5 H5B 110.1 . . ?
H5A C5 H5B 108.4 . . ?
O1 C6 N1 113.55(18) . . ?
O1 C6 H6A 108.9 . . ?
O1 C6 H6B 108.9 . . ?
N1 C6 H6A 108.9 . . ?
N1 C6 H6B 108.9 . . ?
H6A C6 H6B 107.7 . . ?
N1 C7 C12 108.84(19) . . ?
N2 C7 N1 124.7(2) . . ?
N2 C7 C12 126.4(2) . . ?
N2 C8 N3 126.1(2) . . ?
N2 C8 H8 116.9 . . ?
N3 C8 H8 116.9 . . ?
N3 C9 H9A 109.4 . . ?
N3 C9 H9B 109.4 . . ?
N3 C9 C10 111.17(19) . . ?
H9A C9 H9B 108.0 . . ?
C10 C9 H9A 109.4 . . ?
C10 C9 H9B 109.4 . . ?
C9 C10 H10A 109.5 . . ?
C9 C10 H10B 109.5 . . ?
C9 C10 H10C 109.5 . . ?
H10A C10 H10B 109.5 . . ?
H10A C10 H10C 109.5 . . ?
H10B C10 H10C 109.5 . . ?
O2 C11 N3 118.9(2) . . ?
O2 C11 C12 128.0(2) . . ?
N3 C11 C12 113.10(19) . . ?
C7 C12 C11 118.8(2) . . ?
C7 C12 C13 107.0(2) . . ?
C11 C12 C13 134.2(2) . . ?
C12 C13 C14 125.4(2) . . ?
C23 C13 C12 107.21(19) . . ?
C23 C13 C14 127.3(2) . . ?
C15 C14 C13 118.66(19) . . ?
C15 C14 C22 119.84(19) . . ?
C22 C14 C13 121.49(19) . . ?
C14 C15 H15 119.9 . . ?
C14 C15 C16 120.1(2) . . ?
C16 C15 H15 119.9 . . ?
C15 C16 N4 123.28(19) . . ?
C15 C16 C20 119.51(19) . . ?
C20 C16 N4 117.21(19) . . ?
O3 C17 N4 124.8(2) . . ?
O3 C17 C18 122.1(2) . . ?
N4 C17 C18 113.07(19) . . ?
C17 C18 H18 119.3 . . ?
C19 C18 C17 121.3(2) . . ?
C19 C18 H18 119.3 . . ?
C18 C19 H19A 120.0(16) . . ?
C18 C19 H19B 119.9(17) . . ?
H19A C19 H19B 120(2) . . ?
C16 C20 H20 119.9 . . ?
C21 C20 C16 120.29(19) . . ?
C21 C20 H20 119.9 . . ?
C20 C21 H21 119.8 . . ?
C20 C21 C22 120.3(2) . . ?
C22 C21 H21 119.8 . . ?
C14 C22 H22 120.1 . . ?
C21 C22 C14 119.9(2) . . ?
C21 C22 H22 120.1 . . ?
N1 C23 C24 122.91(19) . . ?
C13 C23 N1 108.4(2) . . ?
C13 C23 C24 128.6(2) . . ?
C25 C24 C23 121.7(2) . . ?
C29 C24 C23 121.9(2) . . ?
C29 C24 C25 116.3(2) . . ?
C24 C25 H25 118.8 . . ?
C26 C25 C24 122.3(2) . . ?
C26 C25 H25 118.8 . . ?
C25 C26 H26 119.2 . . ?
C25 C26 C27 121.7(2) . . ?
C27 C26 H26 119.2 . . ?
N5B C27 C26 122.7(8) . . ?
N5B C27 C28 116.7(8) . . ?
C26 C27 N5A 121.3(3) . . ?
C26 C27 C28 115.8(2) . . ?
C28 C27 N5A 122.6(3) . . ?
C27 C28 H28 119.0 . . ?
C29 C28 C27 122.1(2) . . ?
C29 C28 H28 119.0 . . ?
C24 C29 H29 119.1 . . ?
C28 C29 C24 121.7(2) . . ?
C28 C29 H29 119.1 . . ?
N5A C30A H30A 109.4 . . ?
N5A C30A H30B 109.4 . . ?
N5A C30A C31A 111.1(3) . . ?
H30A C30A H30B 108.0 . . ?
C31A C30A H30A 109.4 . . ?
C31A C30A H30B 109.4 . . ?
N5B C30B H30C 109.3 . . ?
N5B C30B H30D 109.3 . . ?
N5B C30B C31B 111.7(14) . . ?
H30C C30B H30D 107.9 . . ?
C31B C30B H30C 109.3 . . ?
C31B C30B H30D 109.3 . . ?
N6 C31A C30A 109.7(3) . . ?
N6 C31A H31A 109.7 . . ?
N6 C31A H31B 109.7 . . ?
C30A C31A H31A 109.7 . . ?
C30A C31A H31B 109.7 . . ?
H31A C31A H31B 108.2 . . ?
N6 C31B C30B 88.1(12) . . ?
N6 C31B H31C 114.0 . . ?
N6 C31B H31D 114.0 . . ?
C30B C31B H31C 114.0 . . ?
C30B C31B H31D 114.0 . . ?
H31C C31B H31D 111.2 . . ?
N5A C32A H32A 109.2 . . ?
N5A C32A H32B 109.2 . . ?
N5A C32A C33A 112.0(3) . . ?
H32A C32A H32B 107.9 . . ?
C33A C32A H32A 109.2 . . ?
C33A C32A H32B 109.2 . . ?
N5B C32B H32C 108.9 . . ?
N5B C32B H32D 108.9 . . ?
N5B C32B C33B 113.3(15) . . ?
H32C C32B H32D 107.7 . . ?
C33B C32B H32C 108.9 . . ?
C33B C32B H32D 108.9 . . ?
N6 C33A C32A 109.3(3) . . ?
N6 C33A H33A 109.8 . . ?
N6 C33A H33B 109.8 . . ?
C32A C33A H33A 109.8 . . ?
C32A C33A H33B 109.8 . . ?
H33A C33A H33B 108.3 . . ?
N6 C33B H33C 113.7 . . ?
N6 C33B H33D 113.7 . . ?
C32B C33B N6 89.7(12) . . ?
C32B C33B H33C 113.7 . . ?
C32B C33B H33D 113.7 . . ?
H33C C33B H33D 110.9 . . ?
N6 C34 H34A 109.5 . . ?
N6 C34 H34B 109.5 . . ?
N6 C34 H34C 109.5 . . ?
H34A C34 H34B 109.5 . . ?
H34A C34 H34C 109.5 . . ?
H34B C34 H34C 109.5 . . ?

loop_
_geom_hbond_atom_site_label_D
_geom_hbond_atom_site_label_H
_geom_hbond_atom_site_label_A
_geom_hbond_distance_DH
_geom_hbond_distance_HA
_geom_hbond_distance_DA
_geom_hbond_angle_DHA
_geom_hbond_site_symmetry_A
N4 H4 O2 0.84(3) 2.02(3) 2.856(3) 178(3) 2_676

_shelx_res_file                  
;
TITL mo_b0012_0m_a.res in P-1
    mo_b0012_0m.res
    created by SHELXL-2016/6 at 17:30:45 on 23-Aug-2017
REM Old TITL mo_B0012_0m in P-1
REM SHELXT solution in P-1
REM R1 0.150, Rweak 0.013, Alpha 0.043, Orientation as input
REM Formula found by SHELXT: C35 N4 O4 Si
CELL 0.71073 10.3799 12.3512 13.3519 98.839 91.061 106.732
ZERR 2 0.0021 0.0025 0.0027 0.03 0.03 0.03
LATT 1
SFAC C H N O Si
UNIT 68 88 12 6 2
EQIV $1 1-X,2-Y,1-Z

L.S. 4
PLAN  20
SIZE 0.05 0.176 0.219
TEMP -173.12
HTAB N4 O2_$1
BOND $H
list 4
fmap 2
acta
OMIT 1 -3 4
OMIT 0 -1 1
OMIT -3 -3 6
REM <olex2.extras>
REM <HklSrc "%.\\mo_B0012_0m.hkl">
REM </olex2.extras>

WGHT    0.063300    2.140500
FVAR       0.60883   0.83540
SI1   5    1.192496    0.695023    0.129281    11.00000    0.02257    0.02320 =
         0.02335    0.00584    0.00474    0.00828
O1    4    0.882207    0.496938    0.270141    11.00000    0.02055    0.02486 =
         0.02717    0.00623    0.00832    0.00697
O2    4    0.759120    0.913634    0.614468    11.00000    0.02009    0.02402 =
         0.03036    0.00582    0.00449    0.01407
O3    4    0.676831    1.035393    0.303681    11.00000    0.02148    0.02518 =
         0.03410    0.01556    0.00854    0.01280
N1    3    0.786599    0.583136    0.411240    11.00000    0.01717    0.01881 =
         0.02560    0.00948    0.00558    0.00970
N2    3    0.978074    0.689181    0.527373    11.00000    0.01667    0.02277 =
         0.03031    0.00989    0.00321    0.01044
N3    3    0.948182    0.857013    0.624429    11.00000    0.01530    0.02286 =
         0.02349    0.00805    0.00466    0.00919
N4    3    0.464106    0.995432    0.359906    11.00000    0.01693    0.02033 =
         0.02446    0.00772    0.00346    0.01086
PART 1
N5A   3    0.263541    0.320082    0.073243    21.00000    0.02703    0.02197 =
         0.03594    0.00642   -0.00930    0.00192
PART 0
PART 2
N5B   3    0.304906    0.291358    0.084552   -21.00000    0.03903    0.03166 =
         0.02650    0.01012    0.00612    0.01550
PART 0
N6    3    0.208682    0.090042   -0.034380    11.00000    0.05725    0.02815 =
         0.04165    0.00756    0.02301    0.00531
C1    1    1.172435    0.837624    0.180051    11.00000    0.03461    0.03052 =
         0.02680    0.00896    0.00231    0.01645
AFIX 137
H1A   2    1.162610    0.843770    0.253393    11.00000   -1.50000
H1B   2    1.092035    0.846284    0.146540    11.00000   -1.50000
H1C   2    1.252083    0.898006    0.166991    11.00000   -1.50000
AFIX   0
C2    1    1.346661    0.675173    0.186126    11.00000    0.02639    0.03111 =
         0.03359    0.00878    0.00672    0.01276
AFIX 137
H2A   2    1.424202    0.741082    0.180416    11.00000   -1.50000
H2B   2    1.361894    0.605040    0.150095    11.00000   -1.50000
H2C   2    1.335404    0.668900    0.257924    11.00000   -1.50000
AFIX   0
C3    1    1.207020    0.683445   -0.010260    11.00000    0.03320    0.02996 =
         0.02635    0.00348    0.00628    0.00700
AFIX 137
H3A   2    1.286855    0.743013   -0.024318    11.00000   -1.50000
H3B   2    1.126325    0.693446   -0.042127    11.00000   -1.50000
H3C   2    1.215537    0.607771   -0.037903    11.00000   -1.50000
AFIX   0
C4    1    1.039255    0.581500    0.155090    11.00000    0.02633    0.02872 =
         0.02734    0.00377    0.00459    0.00850
AFIX  23
H4A   2    0.961003    0.587410    0.115108    11.00000   -1.20000
H4B   2    1.051721    0.505709    0.130030    11.00000   -1.20000
AFIX   0
C5    1    1.005301    0.585447    0.265560    11.00000    0.02163    0.02603 =
         0.03204    0.00647    0.00758    0.00385
AFIX  23
H5A   2    1.078823    0.573213    0.306482    11.00000   -1.20000
H5B   2    0.994539    0.661218    0.293199    11.00000   -1.20000
AFIX   0
C6    1    0.839179    0.489723    0.368528    11.00000    0.02067    0.01873 =
         0.03041    0.00898    0.00780    0.01131
AFIX  23
H6A   2    0.915970    0.489663    0.413594    11.00000   -1.20000
H6B   2    0.768130    0.416022    0.366993    11.00000   -1.20000
AFIX   0
C7    1    0.851953    0.672384    0.485254    11.00000    0.01644    0.01871 =
         0.02707    0.01220    0.00651    0.00856
C8    1    1.019227    0.781713    0.594712    11.00000    0.01632    0.02558 =
         0.02731    0.00986    0.00426    0.01116
AFIX  43
H8    2    1.107119    0.798526    0.626242    11.00000   -1.20000
AFIX   0
C9    1    1.012332    0.961744    0.697849    11.00000    0.01764    0.02634 =
         0.02576    0.00621    0.00268    0.01009
AFIX  23
H9A   2    1.087247    0.950013    0.737566    11.00000   -1.20000
H9B   2    0.945640    0.977329    0.745719    11.00000   -1.20000
AFIX   0
C10   1    1.066198    1.063760    0.644531    11.00000    0.02461    0.02361 =
         0.03485    0.00831    0.00484    0.00651
AFIX 137
H10A  2    1.128883    1.046941    0.594711    11.00000   -1.50000
H10B  2    1.113463    1.131028    0.694603    11.00000   -1.50000
H10C  2    0.991117    1.079351    0.609765    11.00000   -1.50000
AFIX   0
C11   1    0.817258    0.841948    0.583709    11.00000    0.01628    0.02224 =
         0.02419    0.01444    0.00699    0.01004
C12   1    0.769146    0.742420    0.508954    11.00000    0.01502    0.01749 =
         0.02416    0.01219    0.00650    0.00850
C13   1    0.647180    0.692211    0.445849    11.00000    0.01633    0.01951 =
         0.02353    0.01223    0.00552    0.00883
C14   1    0.533817    0.742297    0.441312    11.00000    0.01522    0.02092 =
         0.02079    0.00721    0.00159    0.00880
C15   1    0.554783    0.844070    0.402976    11.00000    0.01440    0.01804 =
         0.02181    0.00642    0.00174    0.00695
AFIX  43
H15   2    0.639972    0.879324    0.379289    11.00000   -1.20000
AFIX   0
C16   1    0.451169    0.894378    0.399248    11.00000    0.01655    0.01684 =
         0.01756    0.00502   -0.00069    0.00672
C17   1    0.569869    1.057856    0.315296    11.00000    0.02081    0.01924 =
         0.02161    0.00690    0.00148    0.00913
C18   1    0.543354    1.157407    0.278669    11.00000    0.02847    0.02256 =
         0.02685    0.01008    0.00426    0.01494
AFIX  43
H18   2    0.460134    1.173020    0.291148    11.00000   -1.20000
AFIX   0
C19   1    0.632745    1.224490    0.229265    11.00000    0.04127    0.02302 =
         0.02722    0.00989    0.00561    0.01504
H19A  2    0.715052    1.211625    0.218722    11.00000    0.02035
H19B  2    0.612023    1.287243    0.203947    11.00000    0.03446
C20   1    0.326879    0.842385    0.434710    11.00000    0.01549    0.02447 =
         0.02095    0.00551    0.00072    0.01253
AFIX  43
H20   2    0.256318    0.877058    0.433439    11.00000   -1.20000
AFIX   0
C21   1    0.305814    0.740857    0.471636    11.00000    0.01412    0.02444 =
         0.02400    0.00790    0.00394    0.00747
AFIX  43
H21   2    0.220227    0.705082    0.494439    11.00000   -1.20000
AFIX   0
C22   1    0.408914    0.690667    0.475671    11.00000    0.01842    0.02215 =
         0.02356    0.01029    0.00484    0.00961
AFIX  43
H22   2    0.394249    0.621115    0.501867    11.00000   -1.20000
AFIX   0
C23   1    0.659726    0.594503    0.386915    11.00000    0.01680    0.01826 =
         0.02555    0.01174    0.00718    0.00833
C24   1    0.564146    0.514544    0.307094    11.00000    0.01961    0.01700 =
         0.02506    0.00896    0.00266    0.00904
C25   1    0.436976    0.449610    0.328863    11.00000    0.02513    0.02177 =
         0.02731    0.01090    0.00637    0.00626
AFIX  43
H25   2    0.414830    0.452258    0.397737    11.00000   -1.20000
AFIX   0
C26   1    0.342209    0.381658    0.253845    11.00000    0.02791    0.02154 =
         0.03624    0.01245    0.00413   -0.00102
AFIX  43
H26   2    0.257167    0.338659    0.272536    11.00000   -1.20000
AFIX   0
C27   1    0.368253    0.374491    0.150846    11.00000    0.03472    0.01959 =
         0.03185    0.00572    0.00159    0.00334
C28   1    0.499121    0.435286    0.129664    11.00000    0.03276    0.02219 =
         0.02567    0.00816    0.00334    0.01034
AFIX  43
H28   2    0.523479    0.429348    0.061243    11.00000   -1.20000
AFIX   0
C29   1    0.593200    0.503263    0.205142    11.00000    0.02160    0.02139 =
         0.02688    0.01036    0.00468    0.00980
AFIX  43
H29   2    0.679994    0.543403    0.187160    11.00000   -1.20000
AFIX   0
PART 1
C30A  1    0.147907    0.227325    0.092239    21.00000    0.02455    0.02691 =
         0.03874   -0.00226    0.00274    0.00365
AFIX  23
H30A  2    0.068954    0.224507    0.048063    21.00000   -1.20000
H30B  2    0.125426    0.242381    0.163780    21.00000   -1.20000
AFIX   0
PART 0
PART 2
C30B  1    0.204155    0.190211    0.112433   -21.00000    0.04681    0.03498 =
         0.02911    0.01087    0.01362    0.01430
AFIX  23
H30C  2    0.158696    0.215143    0.172383   -21.00000   -1.20000
H30D  2    0.250801    0.135986    0.131258   -21.00000   -1.20000
AFIX   0
PART 0
PART 1
C31A  1    0.177020    0.113557    0.071781    21.00000    0.03449    0.02652 =
         0.02656    0.00943    0.00758    0.00308
AFIX  23
H31A  2    0.254177    0.115142    0.117277    21.00000   -1.20000
H31B  2    0.097561    0.052021    0.085640    21.00000   -1.20000
AFIX   0
PART 0
PART 2
C31B  1    0.096660    0.127996    0.023580   -21.00000    0.03408    0.03538 =
         0.05428    0.01672   -0.00654    0.00490
AFIX  23
H31C  2    0.023488    0.063714    0.041272   -21.00000   -1.20000
H31D  2    0.059808    0.180191   -0.009490   -21.00000   -1.20000
AFIX   0
PART 0
PART 1
C32A  1    0.296786    0.295126   -0.031304    21.00000    0.04152    0.03094 =
         0.03196    0.01840   -0.01148   -0.00318
AFIX  23
H32A  2    0.376254    0.356967   -0.044656    21.00000   -1.20000
H32B  2    0.220310    0.293661   -0.077439    21.00000   -1.20000
AFIX   0
PART 0
PART 2
C32B  1    0.356770    0.259412   -0.015311   -21.00000    0.04138    0.02355 =
         0.01970    0.01253    0.00836    0.00969
AFIX  23
H32C  2    0.417149    0.211933   -0.006597   -21.00000   -1.20000
H32D  2    0.410968    0.330041   -0.038490   -21.00000   -1.20000
AFIX   0
PART 0
PART 1
C33A  1    0.326884    0.182140   -0.053664    21.00000    0.02886    0.04408 =
         0.02294    0.01146    0.00389    0.00195
AFIX  23
H33A  2    0.348622    0.167742   -0.125456    21.00000   -1.20000
H33B  2    0.405804    0.183968   -0.009931    21.00000   -1.20000
AFIX   0
PART 0
PART 2
C33B  1    0.246997    0.194306   -0.095870   -21.00000    0.04942    0.03545 =
         0.02485   -0.00090   -0.00246    0.00639
AFIX  23
H33C  2    0.280775    0.175343   -0.163196   -21.00000   -1.20000
H33D  2    0.174503    0.230878   -0.101542   -21.00000   -1.20000
AFIX   0
PART 0
C34   1    0.239514   -0.016282   -0.053000    11.00000    0.06352    0.04409 =
         0.03944    0.00218    0.00829    0.01403
AFIX 137
H34A  2    0.315598   -0.012928   -0.006849    11.00000   -1.50000
H34B  2    0.263409   -0.030608   -0.123450    11.00000   -1.50000
H34C  2    0.160724   -0.078382   -0.041496    11.00000   -1.50000
AFIX   0
H4    2    0.397935    1.020805    0.368758    11.00000    0.03252
HKLF 4


REM  mo_b0012_0m_a.res in P-1
REM R1 =  0.0636 for    5794 Fo > 4sig(Fo)  and  0.1070 for all    8384 data
REM    460 parameters refined using      0 restraints

END

WGHT      0.0633      2.1405

REM Highest difference peak  0.951,  deepest hole -0.547,  1-sigma level  0.074
Q1    1   0.1446  0.0909 -0.0717  11.00000  0.05    0.95
Q2    1   1.1083  0.6286  0.1414  11.00000  0.05    0.40
Q3    1   0.4379  0.3717  0.1576  11.00000  0.05    0.35
Q4    1   0.5927  0.7161  0.4429  11.00000  0.05    0.33
Q5    1   0.1153  0.0209 -0.1272  11.00000  0.05    0.32
Q6    1  -0.0020  0.3177  0.2070  11.00000  0.05    0.31
Q7    1   0.7255  0.6008  0.3878  11.00000  0.05    0.30
Q8    1   0.7969  0.7035  0.4993  11.00000  0.05    0.30
Q9    1   1.2605  0.6674  0.1707  11.00000  0.05    0.29
Q10   1   1.2817  0.6914  0.1691  11.00000  0.05    0.29
Q11   1   1.1914  0.4984  0.1836  11.00000  0.05    0.29
Q12   1   1.2858  0.7610  0.1988  11.00000  0.05    0.28
Q13   1   0.9061  0.6813  0.5023  11.00000  0.05    0.28
Q14   1   0.6801  0.8641  0.5718  11.00000  0.05    0.27
Q15   1   0.6166  0.5529  0.3502  11.00000  0.05    0.27
Q16   1   0.3570 -0.0218  0.0155  11.00000  0.05    0.26
Q17   1   0.4614  0.9356  0.3700  11.00000  0.05    0.26
Q18   1   0.4580 -0.0181  0.0209  11.00000  0.05    0.25
Q19   1   0.7112  0.5775  0.2097  11.00000  0.05    0.25
Q20   1   0.6585  0.6640  0.3991  11.00000  0.05    0.25
;
_shelx_res_checksum              7508
_olex2_submission_special_instructions 'No special instructions were received'
